# Supplementary material for: Novel Pharmacological Treatment Options in Pediatric Glioblastoma—A Systematic Review
Source: Cancers (Basel). 2022 Jun 6;14(11):2814. doi: 10.3390/cancers14112814 (PMC9179254; doi:10.3390/cancers14112814)
Supplement: Supplementary file 1 [file cancers-14-02814-s001.zip]

Archive with 3 entries (3 files):
- File S1.pdf
- File S2.pdf
- Table S1.pdf
